# Supplementary material for: Analysis of Migrant Cyclic PET Oligomers in Olive Oil and Food Simulants Using UHPLC-qTOF-MS
Source: Foods. 2023 Jul 19;12(14):2739. doi: 10.3390/foods12142739 (PMC10379823; doi:10.3390/foods12142739)
Supplement: Supplementary file 1 [file foods-12-02739-s001.zip]

Archive with 1 entries (1 files):
- foods-2479968-supplementary.pdf
